# Supplementary material for: Efficacy of cefiderocol in combination with xeruborbactam versus taniborbactam against cefiderocol-resistant NDM-producing Pseudomonas aeruginosa
Source: Antimicrob Agents Chemother. 2025 Oct 10;69(11):e00857-25. doi: 10.1128/aac.00857-25 (PMC12587528; doi:10.1128/aac.00857-25)
Supplement: Data S1 — Antimicrobial resistance genes of 46 P. aeruginosa isolates and two non-Pseudomonas quality control isolates included in this study. [file aac.00857-25-s0001.xlsx]

## Sheet: AMR
Antimicrobial resistance (AMR) genes of 46 P. aeruginosa isolates and two non-Pseudomonas quality control isolates included in this study.
Isolates	Accession numbers	NUM_FOUND	(AGly)aadA1-pm	(AGly)strA	(Bla)BlaA1	(Bla)Mbl	(Bla)ampH	(Bla)Zn-dependent_hydrolase	(Bla)ampH	(Bla)blaOXA-9	(Tet)tetR	(Tet)tetR(G)	AAC(6')-IIa	AAC(6')-Ib7	ARR-3_4	Acinetobacter_baumannii_AbaF	Acinetobacter_baumannii_AbaQ	Acinetobacter_baumannii_AmvA	ArmR	ArnT	CARB-3	Enterobacter_cloacae_acrA	FosA	Klebsiella_pneumoniae_KpnE	Klebsiella_pneumoniae_KpnF	Klebsiella_pneumoniae_KpnG	Klebsiella_pneumoniae_OmpK37	Klebsiella_pneumoniae_acrA	LpsB	LptD	MCR-9.1	MexA	MexB	MexC	MexD	MexE	MexF	MexG	MexH	MexI	MexJ	MexK	MexL	MexV	MexW	MuxA	MuxB	MuxC	OXA-486
X273	SAMN49946577	68	.	.	.	.	.	.	.	.	.	96.21	100	.	.	.	.	.	100	.	.	.	.	.	.	.	.	.	.	.	.	100	100	100	99.97	100	100	100	100	100	100	100	100	100	100	100	100	100	100
X351	SAMN49946579	67	.	.	.	.	.	.	.	.	.	.	.	.	.	.	.	.	100	.	100	.	100	.	.	.	.	.	.	.	.	100	100	100	99.97	100	100	100	100	100	100	100	100	100	100	100	100	100	.
X444	SAMN49946584	69	.	.	.	.	.	.	.	.	.	96.21	.	.	.	.	.	.	100	.	.	.	.	.	.	.	.	.	.	.	.	100	100	100	99.97	100	100	100	100	100	100	100	100	100	100	100	100	100	.
X445	SAMN49946585	65	.	.	.	.	.	.	.	.	.	96.21	100	.	.	.	.	.	100	.	.	.	.	.	.	.	.	.	.	.	.	100	100	100	99.97	100	100	100	100	100	100	100	100	100	100	100	100	100	100
X474	SAMN49946586	69	.	.	.	.	.	.	.	.	.	96.21	.	.	.	.	.	.	100	.	.	.	.	.	.	.	.	.	.	.	.	100	100	100	99.97	100	100	100	100	100	100	100	100	100	100	100	100	100	.
X503	SAMN49946588	69	.	.	.	.	.	.	.	.	.	96.21	.	.	.	.	.	.	100	.	.	.	.	.	.	.	.	.	.	.	.	100	100	100	99.97	100	100	100	100	100	100	100	100	100	100	100	100	100	.
X549	SAMN49946591	69	.	.	.	.	.	.	.	.	.	96.21	.	.	.	.	.	.	100	.	.	.	.	.	.	.	.	.	.	.	.	100	100	100	99.97	100	100	100	100	100	100	100	100	100	100	100	100	100	.
X583	SAMN49946595	69	.	.	.	.	.	.	.	.	.	96.21	.	.	.	.	.	.	100	.	.	.	.	.	.	.	.	.	.	.	.	100	100	100	99.97	100	100	100	100	100	100	100	100	100	100	100	100	100	.
X734	SAMN49946601	69	.	.	.	.	.	.	.	.	.	96.21	.	.	.	.	.	.	100	.	.	.	.	.	.	.	.	.	.	.	.	100	100	100	99.97	100	100	100	100	100	100	100	100	100	100	100	100	100	.
X888	SAMN49946607	69	.	.	.	.	.	.	.	.	.	96.21	.	.	.	.	.	.	100	.	.	.	.	.	.	.	.	.	.	.	.	100	100	100	99.97	100	100	100	100	100	100	100	100	100	100	100	100	100	.
X951	SAMN49946611	62	.	.	.	.	.	.	.	.	.	96.21	.	.	.	.	.	.	100	.	.	.	100	.	.	.	.	.	.	.	.	100	100	100	99.97	100	100	100	100	100	100	100	100	100	100	100	100	100	.
X2041	SAMN49946616	69	.	.	.	.	.	.	.	.	.	96.21	.	.	.	.	.	.	100	.	.	.	.	.	.	.	.	.	.	.	.	100	100	100	99.97	100	100	100	100	100	100	100	100	100	100	100	100	100	.
X010_19	SAMEA112344633	61	.	.	.	.	.	.	.	.	.	96.21	.	.	.	.	.	.	100	.	.	.	.	.	.	.	.	.	.	.	.	100	100	100	99.97	100	100	100	100	100	100	100	100	100	100	100	100	100	.
X109_19	SAMEA112344653	61	.	.	.	.	.	.	.	.	.	96.21	.	.	.	.	.	.	100	.	.	.	.	.	.	.	.	.	.	.	.	100	100	100	99.97	100	100	100	100	100	100	100	100	100	100	100	100	100	.
X123_19	SAMEA112344638	61	.	.	.	.	.	.	.	.	.	96.21	.	.	.	.	.	.	100	.	.	.	.	.	.	.	.	.	.	.	.	100	100	100	99.97	100	100	100	100	100	100	100	100	100	100	100	100	100	.
X132_19	SAMEA112344646	61	.	.	.	.	.	.	.	.	.	96.21	.	.	.	.	.	.	100	.	.	.	.	.	.	.	.	.	.	.	.	100	100	100	99.97	100	100	100	100	100	100	100	100	100	100	100	100	100	.
X159_19	SAMEA112344662	65	.	100	.	.	.	.	.	.	.	96.21	.	.	.	.	.	.	100	.	100	.	.	.	.	.	.	.	.	.	.	100	100	100	99.97	100	100	100	100	100	100	100	100	100	100	100	100	100	.
X193_19	SAMEA112344666	61	.	.	.	.	.	.	.	.	.	96.21	.	.	.	.	.	.	100	.	.	.	.	.	.	.	.	.	.	.	.	100	100	100	99.97	100	100	100	100	100	100	100	100	100	100	100	100	100	.
X201_19	SAMEA112344676	61	.	.	.	.	.	.	.	.	.	96.21	.	.	.	.	.	.	100	.	.	.	.	.	.	.	.	.	.	.	.	100	100	100	99.97	100	100	100	100	100	100	100	100	100	100	100	100	100	.
X202_19	SAMEA112344677	61	.	.	.	.	.	.	.	.	.	96.21	.	.	.	.	.	.	100	.	.	.	.	.	.	.	.	.	.	.	.	100	100	100	99.97	100	100	100	100	100	100	100	100	100	100	100	100	100	.
X204_19	SAMEA112344684	61	.	.	.	.	.	.	.	.	.	96.21	.	.	.	.	.	.	100	.	.	.	.	.	.	.	.	.	.	.	.	100	100	100	99.97	100	100	100	100	100	100	100	100	100	100	100	100	100	.
X205_19	SAMEA112344672	61	.	.	.	.	.	.	.	.	.	96.21	.	.	.	.	.	.	100	.	.	.	.	.	.	.	.	.	.	.	.	100	100	100	99.97	100	100	100	100	100	100	100	100	100	100	100	100	100	.
X230_19	SAMEA112344688	61	.	.	.	.	.	.	.	.	.	96.21	.	.	.	.	.	.	100	.	.	.	.	.	.	.	.	.	.	.	.	100	100	100	99.97	100	100	100	100	100	100	100	100	100	100	100	100	100	.
X235_19	SAMEA112344690	61	.	.	.	.	.	.	.	.	.	96.21	.	.	.	.	.	.	100	.	.	.	.	.	.	.	.	.	.	.	.	100	100	100	99.97	100	100	100	100	100	100	100	100	100	100	100	100	100	.
X239_19	SAMEA112344655	61	.	.	.	.	.	.	.	.	.	96.21	.	.	.	.	.	.	100	.	.	.	.	.	.	.	.	.	.	.	.	100	100	100	99.97	100	100	100	100	100	100	100	100	100	100	100	100	100	.
X257_19	SAMEA112344711	61	.	.	.	.	.	.	.	.	.	96.21	.	.	.	.	.	.	100	.	.	.	.	.	.	.	.	.	.	.	.	100	100	100	99.97	100	100	100	100	100	100	100	100	100	100	100	100	100	.
X263_19	SAMEA112344685	61	.	.	.	.	.	.	.	.	.	96.21	.	.	.	.	.	.	100	.	.	.	.	.	.	.	.	.	.	.	.	100	100	100	99.97	100	100	100	100	100	100	100	100	100	100	100	100	100	.
X265_19	SAMEA112344692	61	.	.	.	.	.	.	.	.	.	96.21	.	.	.	.	.	.	100	.	.	.	.	.	.	.	.	.	.	.	.	100	100	100	99.97	100	100	100	100	100	100	100	100	100	100	100	100	100	.
X274_19	SAMEA112344707	61	.	.	.	.	.	.	.	.	.	96.21	.	.	.	.	.	.	100	.	.	.	.	.	.	.	.	.	.	.	.	100	100	100	99.97	100	100	100	100	100	100	100	100	100	100	100	100	100	.
X302_19	SAMEA112344712	61	.	.	.	.	.	.	.	.	.	96.21	.	.	.	.	.	.	100	.	.	.	.	.	.	.	.	.	.	.	.	100	100	100	99.97	100	100	100	100	100	100	100	100	100	100	100	100	100	.
X303_19	SAMEA112344713	61	.	.	.	.	.	.	.	.	.	96.21	.	.	.	.	.	.	100	.	.	.	.	.	.	.	.	.	.	.	.	100	100	100	99.97	100	100	100	100	100	100	100	100	100	100	100	100	100	.
X306_19	SAMEA112344714	67	.	.	.	.	.	.	.	.	.	96.21	.	.	.	.	.	.	100	.	.	.	.	.	.	.	.	.	.	.	.	100	100	100	99.97	100	100	100	100	100	100	100	100	100	100	100	100	100	.
X309_19	SAMEA112344705	61	.	.	.	.	.	.	.	.	.	96.21	.	.	.	.	.	.	100	.	.	.	.	.	.	.	.	.	.	.	.	100	100	100	99.97	100	100	100	100	100	100	100	100	100	100	100	100	100	.
X312_19	SAMEA112344716	61	.	.	.	.	.	.	.	.	.	96.21	.	.	.	.	.	.	100	.	.	.	.	.	.	.	.	.	.	.	.	100	100	100	99.97	100	100	100	100	100	100	100	100	100	100	100	100	100	.
X314_19	SAMEA112344708	65	.	100	.	.	.	.	.	.	.	96.21	.	.	.	.	.	.	100	.	100	.	.	.	.	.	.	.	.	.	.	100	100	100	99.97	100	100	100	100	100	100	100	100	100	100	100	100	100	.
X324_19	SAMEA112344721	67	100	.	.	.	.	.	.	.	.	96.21	.	.	90.24	.	.	.	100	.	.	.	.	.	.	.	.	.	.	.	.	100	100	100	99.97	100	100	100	100	100	100	100	100	100	100	100	100	100	.
X331_19	SAMEA112344725	61	.	.	.	.	.	.	.	.	.	96.21	.	.	.	.	.	.	100	.	.	.	.	.	.	.	.	.	.	.	.	100	100	100	99.97	100	100	100	100	100	100	100	100	100	100	100	100	100	.
X332_19	SAMEA112344727	61	.	.	.	.	.	.	.	.	.	96.21	.	.	.	.	.	.	100	.	.	.	.	.	.	.	.	.	.	.	.	100	100	100	99.97	100	100	100	100	100	100	100	100	100	100	100	100	100	.
X338_19	SAMEA112344729	61	.	.	.	.	.	.	.	.	.	96.21	.	.	.	.	.	.	100	.	.	.	.	.	.	.	.	.	.	.	.	100	100	100	99.97	100	100	100	100	100	100	100	100	100	100	100	100	100	.
X341_19	SAMEA112344733	61	.	.	.	.	.	.	.	.	.	96.21	.	.	.	.	.	.	100	.	.	.	.	.	.	.	.	.	.	.	.	100	100	100	99.97	100	100	100	100	100	100	100	100	100	100	100	100	100	.
X344_19	SAMEA112344731	60	.	.	.	.	.	.	.	.	.	96.21	.	.	.	.	.	.	100	.	.	.	.	.	.	.	.	.	.	.	.	100	100	100	99.97	100	100	100	100	100	100	100	100	100	100	100	100	100	.
X352_19	SAMEA112344741	61	.	.	.	.	.	.	.	.	.	96.21	.	.	.	.	.	.	100	.	.	.	.	.	.	.	.	.	.	.	.	100	100	100	99.97	100	100	100	100	100	100	100	100	100	100	100	100	100	.
X359_19	SAMEA112344738	61	.	.	.	.	.	.	.	.	.	96.21	.	.	.	.	.	.	100	.	.	.	.	.	.	.	.	.	.	.	.	100	100	100	99.97	100	100	100	100	100	100	100	100	100	100	100	100	100	.
X361_19	SAMEA112344750	61	.	.	.	.	.	.	.	.	.	96.21	.	.	.	.	.	.	100	.	.	.	.	.	.	.	.	.	.	.	.	100	100	100	99.97	100	100	100	100	100	100	100	100	100	100	100	100	100	.
X362_19	SAMEA112344751	61	.	.	.	.	.	.	.	.	.	96.21	.	.	.	.	.	.	100	.	.	.	.	.	.	.	.	.	.	.	.	100	100	100	99.97	100	100	100	100	100	100	100	100	100	100	100	100	100	.
X363_19	SAMEA112344748	61	.	.	.	.	.	.	.	.	.	96.21	.	.	.	.	.	.	100	.	.	.	.	.	.	.	.	.	.	.	.	100	100	100	99.97	100	100	100	100	100	100	100	100	100	100	100	100	100	.
Enterobacter cloacae etcl_1		18	.	.	.	.	.	.	.	.	.	.	.	100	.	.	.	.	.	.	.	100	.	.	.	.	.	.	.	.	99.88	.	.	.	.	.	.	.	.	.	.	.	.	.	.	.	.	.	.
Klebsiella pneumoniae Klpn003		33	96.51	.	.	.	100	.	.	100	.	.	.	.	.	.	.	.	.	100	.	.	.		.	.	.	.	.	100	.	.	.	.	.	.							.			.	.	.	.
[truncated: 132 more columns]
