# Supplementary material for: Efficacy of cefiderocol in combination with xeruborbactam versus taniborbactam against cefiderocol-resistant NDM-producing Pseudomonas aeruginosa
Source: Antimicrob Agents Chemother. 2025 Oct 10;69(11):e00857-25. doi: 10.1128/aac.00857-25 (PMC12587528; doi:10.1128/aac.00857-25)
Supplement: Data S3 — Overview of mutations in the genes of interest identified only in cefiderocol-resistant P. aeruginosa isolates. [file aac.00857-25-s0003.xlsx]

## Sheet: SNPs found only in CFD-R isolat
Overview of mutations in the genes of interest identified only in cefiderocol-resistant P. aeruginosa isolates.
CHROM	POS	TYPE	REF	ALT	FTYPE	STRAND	NT_POS	AA_POS	EFFECT	LOCUS_TAG	GENE	X273	X445	X474	X503	X583	X734	X888	X010_19	X109_19	X123_19	X132_19	X201_19	X202_19	X204_19	X205_19	X230_19	X265_19	X306_19	X309_19	X338_19	X359_19	Number of samples with mutations
Efflux pumps and their regulators
NC_002516.2	2210959	del	GCGCGACTCGACGAT	G	CDS	-	3473138	1121045	frameshift_variant c.334_347delATCGTCGAGTCGCG p.Ile112fs	PA2018	mexY													G:17 GCGCGACTCGACGAT:0	G:18 GCGCGACTCGACGAT:0			G:16 GCGCGACTCGACGAT:0					3
NC_002516.2	2211439	complex	CCA	ACG	CDS	-	10741191	358396	missense_variant c.1072_1074delTGGinsCGT p.Trp358Arg	PA2019	mexX	ACG:19 CCA:0	ACG:20 CCA:0																				2
NC_002516.2	2211526	complex	CTT	TTG	CDS	-	9871191	329396	missense_variant c.985_987delAAGinsCAA p.Lys329Gln	PA2019	mexX	TTG:19 CTT:0	TTG:19 CTT:0																				2
NC_002516.2	2806528	snp	A	G	CDS	-	8421020	281339	missense_variant c.842T>C p.Leu281Pro	PA2491	mexS		G:20 A:0																				1
NC_002516.2	4007023	snp	G	A	CDS	+	514639	172212	missense_variant c.514G>A p.Gly172Ser	PA3574	nalD	A:20 G:0	A:20 G:0																				2
NC_002516.2	4166976	snp	G	T	CDS	+	459642	153213	missense_variant c.459G>T p.Glu153Asp	PA3721	nalC	T:20 G:0	T:20 G:0																				2
NC_002516.2	4167073	snp	G	A	CDS	+	556642	186213	missense_variant c.556G>A p.Ala186Thr	PA3721	nalC	A:20 G:0	A:20 G:0																				2
NC_002516.2	1951293	snp	G	T	CDS	-	4331287	145428	missense_variant c.433C>A p.Leu145Met	PA1798	parS	T:20 G:0	T:20 G:0																				2
NC_002516.2	5154259	snp	T	A	CDS	-	11421164	381387	missense_variant c.1142A>T p.Gln381Leu	PA4599	mexC	A:20 T:0	A:20 T:0																				2
NC_002516.2	6160217	complex	ATCG	GCCA	CDS	-	4831140	160379	missense_variant c.480_483delCGATinsTGGC p.Asp161Gly	PA5471	armZ	GCCA:19 ATCG:0	GCCA:19 ATCG:0																				2
Penicillin-binding Proteins
NC_002516.2	4952834	snp	G	A	CDS	-	15101740	504579	missense_variant c.1510C>T p.Arg504Cys	PA4418	ftsI	A:20 G:0	A:20 G:0																				2
NC_002516.2	3411443	snp	G	C	CDS	+	11801431	394476	missense_variant c.1180G>C p.Ala394Pro	PA3047	dacB (PBP4)	C:20 G:0	C:20 G:0																				2
Porins
NC_002516.2	1043984	snp	T	C	CDS	-	13311332	444443	splice_region_variant&stop_retained_variant c.1331A>G p.Ter444Ter	PA0958	oprD	C:16 T:0	C:16 T:0																				2
NC_002516.2	1044387	snp	G	C	CDS	-	9281332	310443	missense_variant c.928C>G p.Arg310Gly	PA0958	oprD	C:10 G:0	C:10 G:0																				2
NC_002516.2	1044463	complex	AGTGTAGGCTG	GGTATACGCGC	CDS	-	8521332	281443	missense_variant c.842_852delCAGCCTACACTinsGCGCGTATACC p.Ala281Gly	PA0958	oprD	GGTATACGCGC:13 AGTGTAGGCTG:0	GGTATACGCGC:11 AGTGTAGGCTG:0																				2
NC_002516.2	1044516	snp	C	A	CDS	-	7991332	267443	missense_variant c.799G>T p.Ala267Ser	PA0958	oprD	A:16 C:0	A:14 C:0																				2
NC_002516.2	1044526	complex	ATCGTTT	GTCGGTG	CDS	-	7891332	261443	missense_variant c.783_789delAAACGATinsCACCGAC p.Asn262Thr	PA0958	oprD	GTCGGTG:15 ATCGTTT:0	GTCGGTG:13 ATCGTTT:0																				2
NC_002516.2	1044596	snp	C	G	CDS	-	7191332	240443	missense_variant c.719G>C p.Ser240Thr	PA0958	oprD	G:16 C:0	G:14 C:0																				2
NC_002516.2	1044627	complex	CGAGTTCG	TCAGCTCT	CDS	-	6881332	227443	missense_variant c.681_688delCGAACTCGinsAGAGCTGA p.Glu230Lys	PA0958	oprD	TCAGCTCT:16 CGAGTTCG:0	TCAGCTCT:14 CGAGTTCG:0																				2
NC_002516.2	1044648	del	AG	A	CDS	-	6661332	222443	frameshift_variant c.666delC p.Ser223fs	PA0958	oprD					A:16 AG:0																	1
NC_002516.2	1044682	complex	CCCAATGAAA	GCCAGCGAAG	CDS	-	6331332	208443	missense_variant c.624_633delTTTCATTGGGinsCTTCGCTGGC p.Ile210Ala	PA0958	oprD	GCCAGCGAAG:16 CCCAATGAAA:0	GCCAGCGAAG:17 CCCAATGAAA:0																				2
NC_002516.2	1044711	complex	CGCCT	GGCCG	CDS	-	6041332	200443	missense_variant c.600_604delAGGCGinsCGGCC p.Glu202Gln	PA0958	oprD	GGCCG:16 CGCCT:0	GGCCG:18 CGCCT:0																				2
NC_002516.2	1044961	complex	ATCGCGCGGCT	TCACGGGGCG	CDS	-	3541332	115443	frameshift_variant&stop_gained c.344_354delAGCCGCGCGATinsCGCCCCGTGA p.Lys115fs	PA0958	oprD			TCACGGGGCG:16 ATCGCGCGGCT:0																			1
NC_002516.2	1045132	complex	GTCCCCGCTGCCGCT	ATCACCCCGACCTTC	CDS	-	1831332	57443	missense_variant c.169_183delAGCGGCAGCGGGGACinsGAAGGTCGGGGTGAT p.SerGlySer57GluGlyArg	PA0958	oprD	ATCACCCCGACCTTC:14 GTCCCCGCTGCCGCT:0	ATCACCCCGACCTTC:15 GTCCCCGCTGCCGCT:0																				2
NC_002516.2	1045188	complex	CG	TC	CDS	-	1271332	42443	missense_variant c.126_127delCGinsGA p.Asp43Asn	PA0958	oprD	TC:16 CG:0	TC:17 CG:0																				2
AmpC regulators
NC_002516.2	4498935	complex	CG	TA	CDS	-	9091356	303451	missense_variant c.908_909delCGinsTA p.Ala303Val	PA4020	mpl	TA:19 CG:0	TA:20 CG:0																				2
NC_002516.2	4498955	complex	TCACG	CCACA	CDS	-	8891356	295451	missense_variant c.885_889delCGTGAinsTGTGG p.Met297Val	PA4020	mpl	CCACA:19 TCACG:0	CCACA:20 TCACG:0																				2
NC_002516.2	5064794	snp	C	A	CDS	-	547567	183188	missense_variant c.547G>T p.Asp183Tyr	PA4522	ampD	A:20 C:0	A:20 C:0																				2
NC_002516.2	5064948	snp	C	G	CDS	-	393567	131188	missense_variant c.393G>C p.Gln131His	PA4522	ampD																		G:20 C:0				1
Iron uptake genes
NC_002516.2	227433	snp	C	T	CDS	+	52813	18270	missense_variant c.52C>T p.Pro18Ser	PA0197	tonB2	T:20 C:0	T:20 C:0																				2
NC_002516.2	227661	snp	C	T	CDS	+	280813	94270	missense_variant c.280C>T p.Pro94Ser	PA0197	tonB2	T:20 C:0	T:20 C:0																				2
NC_002516.2	2098230	snp	A	G	CDS	+	7401962	247653	missense_variant c.740A>G p.Asp247Gly	PA1922	cirA	G:20 A:0	G:20 A:0																				2
NC_002516.2	2098859	snp	C	T	CDS	+	13691962	457653	missense_variant c.1369C>T p.Pro457Ser	PA1922	cirA	T:20 C:0	T:20 C:0																				2
NC_002516.2	2099205	snp	T	C	CDS	+	17151962	572653	missense_variant c.1715T>C p.Val572Ala	PA1922	cirA	C:20 T:0	C:20 T:0																				2
NC_002516.2	2251784	snp	C	A	CDS	+	5102541	170846	missense_variant c.510C>A p.Asp170Glu	PA2057	sppR	A:20 C:0	A:20 C:0																				2
NC_002516.2	2646200	snp	G	A	CDS	+	8981425	300474	missense_variant c.898G>A p.Ala300Thr	PA2391	opmQ	A:20 G:0	A:20 G:0																				2
NC_002516.2	2647343	complex	CG	TT	CDS	-	10681635	356544	missense_variant c.1067_1068delCGinsAA p.Ala356Glu	PA2392	pvdP				TT:10 CG:0																		1
NC_002516.2	2649565	snp	A	G	CDS	+	9401347	314448	missense_variant c.940A>G p.Asn314Asp	PA2393	-	G:20 A:0	G:20 A:0																				2
NC_002516.2	3042255	snp	A	G	CDS	+	20142241	672746	missense_variant c.2014A>G p.Thr672Ala	PA2688	pfeA	G:20 A:0	G:20 A:0																				2
NC_002516.2	4367283	snp	G	A	CDS	+	1510	1169	initiator_codon_variant c.1G>A p.Val1?	PA3899	fecI		A:20 G:0																				1
NC_002516.2	4656412	complex	AGGGT	TGGGC	CDS	+	261032	9343	missense_variant c.26_30delAGGGTinsTGGGC p.Gln9Leu	PA4161	fepG	TGGGC:19 AGGGT:0	TGGGC:19 AGGGT:0																				2
NC_002516.2	4656766	del	GCCCGCTGGCCACCTCGCTGGCGGC	G	CDS	+	3811032	127343	disruptive_inframe_deletion c.381_404delCCCGCTGGCCACCTCGCTGGCGGC p.Pro128_Ala135del	PA4161	fepG																				G:15 GCCCGCTGGCCACCTCGCTGGCGGC:0		1
NC_002516.2	4657417	del	GA	G	CDS	+	10211032	341343	frameshift_variant c.1021delA p.Arg341fs	PA4161	fepG	G:20 GA:0	G:19 GA:0																				2
NC_002516.2	4725145	snp	C	T	CDS	-	16572163	553720	missense_variant c.1657G>A p.Glu553Lys	PA4221	fptA		T:20 C:0																				1
NC_002516.2	4731406	snp	G	A	CDS	-	53935430	17981809	missense_variant c.5393C>T p.Ser1798Phe	PA4225	pchF	A:20 G:0	A:20 G:0																				2
NC_002516.2	4731783	snp	C	A	CDS	-	50165430	16721809	missense_variant c.5016G>T p.Gln1672His	PA4225	pchF	A:20 C:0	A:20 C:0																				2
NC_002516.2	4732028	snp	C	T	CDS	-	47715430	15911809	missense_variant c.4771G>A p.Ala1591Thr	PA4225	pchF	T:20 C:0	T:20 C:0																				2
NC_002516.2	4732615	snp	T	C	CDS	-	41845430	13951809	missense_variant c.4184A>G p.Gln1395Arg	PA4225	pchF	C:20 T:0	C:20 T:0																				2
NC_002516.2	4736854	snp	G	A	CDS	-	42584317	14201438	missense_variant c.4258C>T p.His1420Tyr	PA4226	pchE	A:20 G:0	A:20 G:0																				2
NC_002516.2	4738108	complex	GA	AT	CDS	-	30044317	10011438	missense_variant c.3003_3004delTCinsAT p.Asp1001Glu	PA4226	pchE	AT:19 GA:0	AT:18 GA:0																				2
NC_002516.2	4752017	snp	C	T	CDS	-	113465	38154	missense_variant c.113G>A p.Ser38Asn	PA4235	ftnA	T:20 C:0	T:20 C:0																				2
NC_002516.2	5056804	snp	C	A	CDS	+	27816	9271	missense_variant c.27C>A p.Asp9Glu	PA4516	piuE	A:20 C:0	A:20 C:0																				2
NC_002516.2	5056959	snp	C	G	CDS	+	182816	61271	missense_variant c.182C>G p.Thr61Ser	PA4516	piuE	G:20 C:0	G:20 C:0																				2
NC_002516.2	5493486	snp	T	C	CDS	+	21412970	714989	missense_variant c.2141T>C p.Ile714Thr	PA4897	optI	C:20 T:0	C:20 T:0																				2
NC_002516.2	5493507	snp	A	C	CDS	+	21622970	721989	missense_variant c.2162A>C p.Asp721Ala	PA4897	optI	C:20 A:0	C:20 A:0																				2
Other genes of interest
NC_002516.2	3557245	snp	C	A	CDS	-	19542772	652923	missense_variant c.1954G>T p.Asp652Tyr	PA3168	gyrA	A:20 C:0	A:20 C:0																				2
NC_002516.2	5366143	snp	G	A	CDS	+	13841434	462477	missense_variant c.1384G>A p.Ala462Thr	PA4777	pmrB	A:20 G:0	A:20 G:0																				2
